# Supplementary material for: Assessing the COVID-19 pandemic’s impact on pediatric baseball and basketball-related craniofacial and neck injuries treated in United States emergency departments, 2003–2022
Source: PLoS One. 2024 Apr 16;19(4):e0302232. doi: 10.1371/journal.pone.0302232 (PMC11020757; doi:10.1371/journal.pone.0302232)
Supplement: S1 File — (XLSX) [file pone.0302232.s001.xlsx]

## Sheet: Sheet1
Yr	Overall_head_injuries	cases	cv	lower	upper	ball_estimate	ball_cases	ball_cv	ball_lower	ball_upper	basketball_estimate	basketball_cases	basketball_cv	basketball_lower	basketball-upper	Population
2013	108966	3615	0.08	91121	126811	59405	1766	0.1	47056	71754	64474	2237	0.08	54720	74229	73600000
2014	111508	3537	0.09	91620	131397	58392	1728	0.1	47232	69552	68333	2230	0.1	55114	81553	73600000
2015	102925	3231	0.09	84573	121276	56244	1574	0.1	45493	66995	62471	2039	0.1	50119	74822	73700000
2016	105186	3508	0.1	83816	126555	53717	1655	0.11	41509	65925	64901	2252	0.1	51358	78445	73700000
2017	103482	3503	0.1	83346	123619	49981	1578	0.11	38790	61172	66444	2319	0.1	53556	79332	73600000
2018	88432	3126	0.12	67723	109140	43284	1420	0.14	31181	55386	56475	2035	0.11	43922	69028	73400000
2019	82499	2894	0.11	63981	101017	40321	1347	0.13	29717	50926	53115	1891	0.11	41880	64351	73100000
2020	39562	1624	0.11	30762	48362	16893	721	0.13	12616	21169	26786	1068	0.11	20889	32684	74200000
2021	52309	2035	0.13	38714	65904	31165	1228	0.15	21629	40700	28985	1081	0.12	21982	35988	73600000
2022	69442	2365	0.13	51088	87796	39866	1259	0.14	28415	51317	39429	1392	0.12	29824	49034	74300000
